# Supplementary material for: Synechococcus sp. PCC 7002 Performs Anoxygenic Photosynthesis and Deploys Divergent Strategies to Cope with H2Sn and H2O2
Source: Antioxidants (Basel). 2025 Sep 16;14(9):1122. doi: 10.3390/antiox14091122 (PMC12466478; doi:10.3390/antiox14091122)
Supplement: Supplementary file 1 [file antioxidants-14-01122-s001.zip]

Archive with 1 entries (1 files):
- antioxidants-3857485-supplementary.pdf
